# Supplementary material for: The potential association between sedentary behaviors and risk of temporomandibular disorders: evidence from Mendelian randomization analysis
Source: J Oral Facial Pain Headache. 2024 Dec 12;38(4):91–100. doi: 10.22514/jofph.2024.042 (PMC11810678; doi:10.22514/jofph.2024.042)
Supplement: Supplementary file 1 [file Supplementary-material.xlsx]

## Sheet: Supplementary Table 1
Supplementary Table 1. Time spent watching TV.
se.exposure	beta.exposure	SNP	effect_allele.exposure	other_allele.exposure	eaf.exposure	mr_keep.exposure	pval.exposure	pval_origin.exposure	data_source.exposure	R2	F
0.00187846	−0.0107533	rs509132	T	C	0.466271	TRUE	1.03721e-08	inferred	textfile	5.75536e-05	18.4031
0.0019035	−0.0126672	rs4271249	T	G	0.589246	TRUE	2.839e-11	inferred	textfile	7.76729e-05	24.8369
0.00203337	−0.0115727	rs6666119	G	A	0.306165	TRUE	1.2601e-08	inferred	textfile	5.68999e-05	18.1941
0.00194765	−0.0109297	rs1832582	A	G	0.364366	TRUE	2.00305e-08	inferred	textfile	5.53339e-05	17.6933
0.00233964	−0.013695	rs72768080	C	T	0.207901	TRUE	4.81437e-09	inferred	textfile	6.17718e-05	19.752
0.00188883	0.0154201	rs10189857	G	A	0.432196	TRUE	3.24547e-16	inferred	textfile	0.000116703	37.3189
0.00186749	0.0112178	rs2949217	G	A	0.494781	TRUE	1.8912e-09	inferred	textfile	6.29127e-05	20.1168
0.00187099	0.0133761	rs62199883	A	C	0.485973	TRUE	8.72789e-13	inferred	textfile	8.93896e-05	28.5838
0.00212927	0.0122085	rs1990258	C	T	0.261452	TRUE	9.8289e-09	inferred	textfile	5.75606e-05	18.4054
0.00189856	0.010886	rs17465933	T	C	0.417403	TRUE	9.81939e-09	inferred	textfile	5.76356e-05	18.4293
0.00232375	0.0128591	rs72781699	A	G	0.202768	TRUE	3.13418e-08	inferred	textfile	5.34608e-05	17.0944
0.00187593	0.0102419	rs4295028	C	T	0.542496	TRUE	4.77105e-08	inferred	textfile	5.20694e-05	16.6494
0.00188289	−0.0107905	rs9867437	C	A	0.459322	TRUE	9.99474e-09	inferred	textfile	5.78321e-05	18.4922
0.00191399	−0.0106331	rs66750406	A	G	0.394724	TRUE	2.76877e-08	inferred	textfile	5.40252e-05	17.2749
0.00186986	0.0192997	rs2230590	C	T	0.517564	TRUE	5.63549e-25	inferred	textfile	0.000186009	59.4853
0.00248679	0.0140883	rs830622	C	T	0.170346	TRUE	1.46806e-08	inferred	textfile	5.61017e-05	17.9389
0.00192279	0.0112836	rs6850494	C	A	0.384525	TRUE	4.4016e-09	inferred	textfile	6.02643e-05	19.27
0.00221292	−0.01254	rs34811474	A	G	0.231875	TRUE	1.45556e-08	inferred	textfile	5.60158e-05	17.9114
0.00187241	0.0133475	rs1561915	A	G	0.471373	TRUE	1.01459e-12	inferred	textfile	8.87859e-05	28.3907
0.00355199	0.0229522	rs13107325	T	C	0.0747926	TRUE	1.03474e-10	inferred	textfile	7.29082e-05	23.3132
0.00192728	−0.0112453	rs1563908	G	A	0.381072	TRUE	5.3854e-09	inferred	textfile	5.96512e-05	19.0739
0.00291616	−0.0178142	rs184880981	T	A	0.115758	TRUE	1.00391e-09	inferred	textfile	6.49658e-05	20.7734
0.00203805	0.0120589	rs262890	G	A	0.301012	TRUE	3.28103e-09	inferred	textfile	6.11926e-05	19.5668
0.00189209	−0.0110511	rs727809	C	A	0.432224	TRUE	5.19869e-09	inferred	textfile	5.99414e-05	19.1667
0.00213285	0.0122468	rs11242455	T	C	0.729635	TRUE	9.35712e-09	inferred	textfile	5.91741e-05	18.9213
0.00229363	−0.0181062	rs75499503	T	C	0.219955	TRUE	2.92361e-15	inferred	textfile	0.000112496	35.9734
0.00193683	0.0134043	rs4339469	G	T	0.628589	TRUE	4.49285e-12	inferred	textfile	8.38957e-05	26.8269
0.00187732	−0.0104812	rs9471333	T	C	0.550042	TRUE	2.36316e-08	inferred	textfile	5.43776e-05	17.3875
0.00194547	0.010876	rs2857693	T	G	0.360143	TRUE	2.26517e-08	inferred	textfile	5.45163e-05	17.4319
0.00192226	0.0107676	rs2747160	T	C	0.613796	TRUE	2.12466e-08	inferred	textfile	5.49678e-05	17.5763
0.00187452	0.0104849	rs35810597	C	T	0.468401	TRUE	2.22693e-08	inferred	textfile	5.4747e-05	17.5057
0.00236618	−0.0131085	rs2299098	C	G	0.195296	TRUE	3.02572e-08	inferred	textfile	5.40089e-05	17.2696
0.00187343	−0.0122351	rs17568389	A	T	0.512977	TRUE	6.53952e-11	inferred	textfile	7.47984e-05	23.9177
0.00191752	0.0107078	rs73209954	C	G	0.387718	TRUE	2.34789e-08	inferred	textfile	5.44375e-05	17.4067
0.00186823	−0.0125429	rs2543615	C	T	0.512473	TRUE	1.89636e-11	inferred	textfile	7.86132e-05	25.1376
0.0019035	−0.010931	rs7007949	A	G	0.442175	TRUE	9.32451e-09	inferred	textfile	5.89443e-05	18.8478
0.00294858	0.0183428	rs12342024	T	G	0.113518	TRUE	4.94334e-10	inferred	textfile	6.77167e-05	21.6531
0.00189695	−0.0162293	rs12553324	G	C	0.416036	TRUE	1.17389e-17	inferred	textfile	0.000127981	40.9257
0.00187618	−0.0105582	rs10794003	T	C	0.519696	TRUE	1.82842e-08	inferred	textfile	5.56513e-05	17.7948
0.00213918	−0.0130761	rs12764703	A	G	0.256761	TRUE	9.79782e-10	inferred	textfile	6.52595e-05	20.8673
0.00201499	−0.0113281	rs792458	G	T	0.684372	TRUE	1.88854e-08	inferred	textfile	5.54386e-05	17.7268
0.00192165	0.0105604	rs11245482	C	T	0.386266	TRUE	3.89637e-08	inferred	textfile	5.28759e-05	16.9073
0.00189524	−0.0126105	rs10831418	G	A	0.418011	TRUE	2.8567e-11	inferred	textfile	7.73744e-05	24.7414
0.00244016	−0.0136353	rs11222914	G	A	0.180915	TRUE	2.2987e-08	inferred	textfile	5.51014e-05	17.619
0.00194853	−0.0139089	rs801738	G	C	0.35841	TRUE	9.45952e-13	inferred	textfile	8.8972e-05	28.4503
0.00217666	0.0149912	rs2851443	T	C	0.755736	TRUE	5.68815e-12	inferred	textfile	8.29722e-05	26.5316
0.00216931	0.0144802	rs9513740	A	G	0.246589	TRUE	2.47189e-11	inferred	textfile	7.79085e-05	24.9122
0.00216101	0.011901	rs178203	C	T	0.750942	TRUE	3.64695e-08	inferred	textfile	5.2979e-05	16.9403
0.0052005	−0.0283708	rs79373894	C	T	0.0346309	TRUE	4.88631e-08	inferred	textfile	5.38183e-05	17.2087
0.00193333	−0.0110476	rs749671	A	G	0.371388	TRUE	1.10166e-08	inferred	textfile	5.69871e-05	18.222
0.0020318	−0.0145248	rs7184800	A	G	0.303036	TRUE	8.75811e-13	inferred	textfile	8.91158e-05	28.4963
0.00589066	−0.032698	rs184332798	A	G	0.0259728	TRUE	2.84331e-08	inferred	textfile	5.40956e-05	17.2974
0.00196944	−0.0108348	rs1788823	G	A	0.661663	TRUE	3.76654e-08	inferred	textfile	5.25603e-05	16.8064
0.00211578	0.0131142	rs1427027	T	C	0.264683	TRUE	5.7083e-10	inferred	textfile	6.69444e-05	21.4061
0.00197988	−0.0112205	rs6511708	C	T	0.665382	TRUE	1.45097e-08	inferred	textfile	5.60628e-05	17.9264
0.00255198	−0.0156642	rs11696187	T	C	0.159622	TRUE	8.35366e-10	inferred	textfile	6.58285e-05	21.0493
0.00190045	−0.0109642	rs6102912	C	T	0.406831	TRUE	7.96179e-09	inferred	textfile	5.80198e-05	18.5522
0.00193115	−0.0105833	rs4456758	C	T	0.378106	TRUE	4.24582e-08	inferred	textfile	5.26747e-05	16.843
0.00193319	0.0113019	rs62222988	C	T	0.374533	TRUE	5.02797e-09	inferred	textfile	5.98449e-05	19.1358

## Sheet: Supplementary Table 2
Supplementary Table 2. Time spent using computer.
beta.exposure	se.exposure	SNP	effect_allele.exposure	other_allele.exposure	eaf.exposure	mr_keep.exposure	pval.exposure	pval_origin.exposure	data_source.exposure	R2	F
0.0163404	0.00234957	rs12145677	A	G	0.29848	TRUE	3.53478e-12	inferred	textfile	0.000111818	29.2978
0.0124444	0.00226602	rs2120461	T	C	0.657133	TRUE	3.97986e-08	inferred	textfile	6.97842e-05	18.2837
−0.0128122	0.00218036	rs10922291	C	A	0.410729	TRUE	4.19828e-09	inferred	textfile	7.94599e-05	20.8189
0.0140881	0.00216264	rs2748985	C	T	0.545629	TRUE	7.30262e-11	inferred	textfile	9.84108e-05	25.7847
−0.0139893	0.00243359	rs1620977	G	A	0.732836	TRUE	9.00807e-09	inferred	textfile	7.66314e-05	20.0778
0.0141969	0.00219068	rs11677145	G	A	0.408407	TRUE	9.13643e-11	inferred	textfile	9.73942e-05	25.5183
0.0126695	0.00215571	rs2652429	A	T	0.530489	TRUE	4.17309e-09	inferred	textfile	7.99597e-05	20.9499
−0.0160726	0.00246131	rs17785248	G	A	0.255051	TRUE	6.57259e-11	inferred	textfile	9.81648e-05	25.7202
−0.0211531	0.00370025	rs76824303	C	A	0.0974187	TRUE	1.08633e-08	inferred	textfile	7.86877e-05	20.6166
0.0134824	0.00240778	rs9999238	G	A	0.724642	TRUE	2.14952e-08	inferred	textfile	7.25413e-05	19.0061
−0.0140381	0.00225292	rs170035	G	A	0.374999	TRUE	4.63263e-10	inferred	textfile	9.23756e-05	24.2033
0.0170811	0.0023389	rs11737459	A	T	0.696962	TRUE	2.8132e-13	inferred	textfile	0.000123245	32.2922
−0.0132751	0.00215133	rs4696111	C	T	0.488258	TRUE	6.80107e-10	inferred	textfile	8.80655e-05	23.0739
−0.0152089	0.00218077	rs610217	A	G	0.578559	TRUE	3.07843e-12	inferred	textfile	0.0001128	29.5553
−0.0120899	0.00215235	rs36083903	C	G	0.479411	TRUE	1.94223e-08	inferred	textfile	7.29589e-05	19.1155
0.0142127	0.00250052	rs17789218	C	T	0.244053	TRUE	1.31659e-08	inferred	textfile	7.45347e-05	19.5284
0.0161881	0.002156	rs9375195	A	G	0.523594	TRUE	5.98566e-14	inferred	textfile	0.000130736	34.2552
0.0159963	0.00273331	rs9477970	A	T	0.191586	TRUE	4.84661e-09	inferred	textfile	7.92623e-05	20.7672
0.0122567	0.00222173	rs1045530	G	C	0.374322	TRUE	3.45352e-08	inferred	textfile	7.03677e-05	18.4366
−0.0137969	0.00216682	rs2345941	G	A	0.44925	TRUE	1.92323e-10	inferred	textfile	9.41967e-05	24.6804
0.0187141	0.00216148	rs13262595	G	A	0.559889	TRUE	4.80102e-18	inferred	textfile	0.000172597	45.2255
0.0218492	0.00345189	rs113851275	A	G	0.108525	TRUE	2.45744e-10	inferred	textfile	9.23719e-05	24.2023
−0.0133821	0.00244012	rs7020477	G	A	0.265382	TRUE	4.15351e-08	inferred	textfile	6.98251e-05	18.2944
0.017567	0.00217821	rs4977839	A	G	0.415938	TRUE	7.33085e-16	inferred	textfile	0.000149938	39.2875
−0.0406634	0.00745254	rs147543875	T	C	0.0224674	TRUE	4.86119e-08	inferred	textfile	7.26309e-05	19.0296
0.012821	0.00232791	rs2702733	A	C	0.33672	TRUE	3.63934e-08	inferred	textfile	7.34243e-05	19.2375
0.0123147	0.00215401	rs2734849	G	A	0.508913	TRUE	1.08355e-08	inferred	textfile	7.58018e-05	19.8604
0.0131004	0.00222017	rs1448355	T	C	0.618929	TRUE	3.62118e-09	inferred	textfile	8.09554e-05	21.2108
−0.0121831	0.00220727	rs1319734	G	A	0.39926	TRUE	3.39901e-08	inferred	textfile	7.12013e-05	18.655
0.022726	0.00364575	rs9537571	A	G	0.096277	TRUE	4.55954e-10	inferred	textfile	8.9874e-05	23.5477
−0.0126829	0.00223574	rs2756121	A	T	0.366862	TRUE	1.40484e-08	inferred	textfile	7.47254e-05	19.5784
−0.0130142	0.002357	rs7209653	C	T	0.295283	TRUE	3.36098e-08	inferred	textfile	7.04885e-05	18.4682
0.0138471	0.00225897	rs56355243	T	C	0.359931	TRUE	8.79735e-10	inferred	textfile	8.83474e-05	23.1477
−0.0122166	0.00215257	rs12457157	A	G	0.513649	TRUE	1.38401e-08	inferred	textfile	7.45671e-05	19.5369
−0.0128664	0.00220357	rs58638214	T	C	0.398662	TRUE	5.25502e-09	inferred	textfile	7.9372e-05	20.7959
0.0156567	0.00224734	rs6129084	T	A	0.641394	TRUE	3.24301e-12	inferred	textfile	0.000112765	29.546
0.0142417	0.00250068	rs7281293	C	A	0.24856	TRUE	1.23277e-08	inferred	textfile	7.57668e-05	19.8513
0.0144113	0.00222241	rs136553	T	C	0.375719	TRUE	8.90046e-11	inferred	textfile	9.74271e-05	25.5269

## Sheet: Supplementary Table 3
Supplementary Table 3. Time spent driving.
beta.exposure	se.exposure	SNP	effect_allele.exposure	other_allele.exposure	eaf.exposure	mr_keep.exposure	pval.exposure	pval_origin.exposure	data_source.exposure	R2	F
0.0125739	0.00260434	rs61787823	T	C	0.227416	TRUE	1.37872e-06	inferred	textfile	5.55567e-05	12.4905
−0.0188106	0.00371729	rs12130951	G	A	0.108151	TRUE	4.18599e-07	inferred	textfile	6.82586e-05	15.3463
0.0122297	0.00260016	rs6724381	T	C	0.228795	TRUE	2.55813e-06	inferred	textfile	5.2781e-05	11.8664
−0.0149904	0.00286329	rs11676147	C	A	0.176448	TRUE	1.64649e-07	inferred	textfile	6.53077e-05	14.6828
0.0106401	0.00232932	rs10193098	A	G	0.66791	TRUE	4.92636e-06	inferred	textfile	5.02221e-05	11.2911
−0.013858	0.00280879	rs11709019	A	G	0.18717	TRUE	8.06462e-07	inferred	textfile	5.84342e-05	13.1374
0.0107361	0.00219906	rs4469016	T	C	0.444217	TRUE	1.04945e-06	inferred	textfile	5.69146e-05	12.7958
0.0127597	0.00252834	rs9868010	T	C	0.250241	TRUE	4.49575e-07	inferred	textfile	6.10929e-05	13.7352
0.0361317	0.00735123	rs137957248	A	T	0.022632	TRUE	8.87575e-07	inferred	textfile	5.77548e-05	12.9847
0.0288787	0.00582464	rs115818076	G	A	0.0378634	TRUE	7.12141e-07	inferred	textfile	6.07633e-05	13.6611
0.0127394	0.00275045	rs1318845	C	T	0.201444	TRUE	3.62586e-06	inferred	textfile	5.22141e-05	11.7389
0.0246865	0.00519691	rs72761172	C	T	0.0471131	TRUE	2.03189e-06	inferred	textfile	5.47182e-05	12.3019
−0.011483	0.00243248	rs9320579	A	G	0.28158	TRUE	2.35038e-06	inferred	textfile	5.33483e-05	11.9939
0.0140726	0.00283412	rs975303	G	A	0.182816	TRUE	6.85521e-07	inferred	textfile	5.91715e-05	13.3032
0.0134959	0.0026616	rs7833123	G	A	0.213539	TRUE	3.9657e-07	inferred	textfile	6.1177e-05	13.7541
−0.0204806	0.00447444	rs17076597	A	G	0.0695079	TRUE	4.71144e-06	inferred	textfile	5.42578e-05	12.1984
−0.0333906	0.00710495	rs6558387	G	T	0.0242068	TRUE	2.6064e-06	inferred	textfile	5.26712e-05	11.8417
0.0218093	0.00439929	rs34936791	A	G	0.0669753	TRUE	7.14211e-07	inferred	textfile	5.94458e-05	13.3649
−0.0103932	0.00219475	rs7849246	A	G	0.448898	TRUE	2.18535e-06	inferred	textfile	5.34451e-05	12.0157
−0.0121039	0.0026135	rs2787734	G	A	0.773052	TRUE	3.63379e-06	inferred	textfile	5.14062e-05	11.5573
0.0132861	0.00282184	rs11190957	T	C	0.182716	TRUE	2.49778e-06	inferred	textfile	5.27199e-05	11.8526
−0.0317302	0.00642547	rs72902437	C	T	0.0317394	TRUE	7.88505e-07	inferred	textfile	6.18823e-05	13.9127
0.0104877	0.00220103	rs4753063	A	G	0.552029	TRUE	1.88942e-06	inferred	textfile	5.44004e-05	12.2305
0.0105954	0.00224909	rs11530800	A	T	0.395111	TRUE	2.46538e-06	inferred	textfile	5.36611e-05	12.0643
0.0107231	0.00223026	rs4282990	C	T	0.561657	TRUE	1.52444e-06	inferred	textfile	5.66182e-05	12.7291
−0.0105288	0.00219484	rs11172304	C	T	0.537201	TRUE	1.61004e-06	inferred	textfile	5.5121e-05	12.3925
0.0148318	0.00319508	rs614770	G	T	0.136016	TRUE	3.44928e-06	inferred	textfile	5.17027e-05	11.6239
0.0141254	0.00273244	rs9555335	T	C	0.199832	TRUE	2.34698e-07	inferred	textfile	6.38084e-05	14.3457
−0.0319441	0.00684853	rs75529755	A	G	0.0262412	TRUE	3.09559e-06	inferred	textfile	5.2149e-05	11.7243
−0.013665	0.00273553	rs4465562	T	C	0.800633	TRUE	5.87213e-07	inferred	textfile	5.96123e-05	13.4023
0.0130579	0.00222806	rs12921753	T	C	0.400585	TRUE	4.61034e-09	inferred	textfile	8.1884e-05	18.4099
−0.0115492	0.00229242	rs9910301	C	A	0.360905	TRUE	4.70434e-07	inferred	textfile	6.15307e-05	13.8336
0.0289282	0.00598644	rs76997925	T	C	0.0341831	TRUE	1.34973e-06	inferred	textfile	5.5256e-05	12.4228
0.011336	0.00225288	rs1567038	T	G	0.379269	TRUE	4.85943e-07	inferred	textfile	6.05063e-05	13.6033
−0.0141208	0.00298266	rs9973206	A	C	0.839549	TRUE	2.19815e-06	inferred	textfile	5.37201e-05	12.0775
−0.0146933	0.00222085	rs6012558	A	G	0.421577	TRUE	3.68873e-11	inferred	textfile	0.000105291	23.6731
